# Supplementary material for: Use of non-invasive intracranial pressure pulse waveform to monitor patients with End-Stage Renal Disease (ESRD)
Source: PLoS One. 2021 Jul 22;16(7):e0240570. doi: 10.1371/journal.pone.0240570 (PMC8297761; doi:10.1371/journal.pone.0240570)
Supplement: S1 File — Mean values of TTP values and P2/P1 ratio in the six months of follow-up, pre- and post-dialysis, of the 42 volunteers included in the study. (XLSX) [file pone.0240570.s001.xlsx]

## Sheet: Planilha1
NUMERO	PRE_M_TTP_1_1	POS_M_TTP_1_1	PRE_M_TTP_1_2	POS_M_TTP_1_2	PRE_M_TTP_1_3	POS_M_TTP_1_3	PRE_M_TTP_1_4	POS_M_TTP_1_4	PRE_M_TTP_1_5	POS_M_TTP_1_5	PRE_M_TTP_1_6	POS_M_TTP_1_6	PRE_M_TTP_2_1	POS_M_TTP_2_1	PRE_M_TTP_2_2	POS_M_TTP_2_2	PRE_M_TTP_2_3	POS_M_TTP_2_3	PRE_M_TTP_2_4	POS_M_TTP_2_4	PRE_M_TTP_2_5	POS_M_TTP_2_5	PRE_M_TTP_2_6	POS_M_TTP_2_6	PRE_M_TTP_3_1	POS_M_TTP_3_1	PRE_M_TTP_3_2	POS_M_TTP_3_2	PRE_M_TTP_3_3	POS_M_TTP_3_3	PRE_M_TTP_3_4	POS_M_TTP_3_4	PRE_M_TTP_3_5	POS_M_TTP_3_5	PRE_M_TTP_3_6	POS_M_TTP_3_6	PRE_M_RATIO_1_1	POS_M_RATIO_1_1	PRE_M_RATIO_1_2	POS_M_RATIO_1_2	PRE_M_RATIO_1_3	POS_M_RATIO_1_3	PRE_M_RATIO_1_4	POS_M_RATIO_1_4	PRE_M_RATIO_1_5	POS_M_RATIO_1_5	PRE_M_RATIO_1_6	POS_M_RATIO_1_6	PRE_M_RATIO_2_1
1	0.210166	0.16288	0.239403	0.264316	0.234784	0.223925	0.274229	0.23429	0.232058	0.278809	0.222349	0.106266	0.279365	0.127832	0.258562	0.1835	0.322877	0.192896	0.209539	0.162633	0.280225	0.230737	0.235019	0.107248	0.180269	0.141394	0.255181	0.188104	0.203526	0.172796	0.211403	0.189512	0.212697	0.131269	0.226658	0.167933	1.08425	0.863029	1.09847	1.14938	1.06461	1.20669	1.19852	1.04466	1.08698	1.2073	1.11232	0.85149	1.08999
2	0.297998	0.17778	0.293679	0.171482	0.272171	0.16495	0.249417	0.218244	0.267501	0.246607	0.260371	0.18171	0.254126	0.210841	0.251034	0.14752	0.224143	0.21431	0.28932	0.19979	0.262989	0.258056	0.20006	0.273812	0.204414	0.19788	0.400983	0.139077	0.234327	0.182088	0.273217	0.203251	0.258395	0.212862	0.238034	0.151727	1.27815	0.957974	1.277	0.890665	1.12931	0.905313	1.15363	1.1021	1.33431	1.02138	1.18673	0.922765	1.16644
3	0.309898	0.264613	0.284045	0.286536	0.259129	0.279745	0.246339	0.271359	0.274241	0.275395	0.26246	0.294695	0.29289	0.261709	0.291577	0.255448	0.308161	0.276421	0.263439	0.303796	0.286711	0.288529	0.286711	0.288529	0.236772	0.26476	0.283692	0.290757	0.283406	0.286348	0.262975	0.309168	0.275491	0.225641	0.272082	0.268227	1.3013	1.45285	1.33127	1.24869	1.2217	1.3213	1.15732	1.22167	1.30278	1.33544	1.32198	1.40975	1.34668
4	0.223691	0.232482	0.202692	0.239026	0.28068	0.202411	0.207728	0.190513	0.246805	0.230283	0.238387	0.351008	0.228755	0.208532	0.261948	0.306761	0.227856	0.209276	0.321666	0.233173	0.212007	0.173097	0.243298	0.188834	0.261864	0.171111	0.109898	0.16582	0.257536	0.228408	0.183543	0.193212	0.222113	0.189996	0.268659	0.242762	1.03331	0.859103	0.892375	1.22093	1.46045	1.07004	0.909413	0.815573	1.21832	0.977913	1.18904	1.25571	1.22539
5	0.261014	0.211905	0.235192	0.251817	0.147332	0.252077	0.200666	0.165744	0.191064	0.174694	0.150764	0.160793	0.227811	0.243322	0.261267	0.256924	0.218685	0.163572	0.17182	0.185866	0.151604	0.181286	0.148053	0.200246	0.258528	0.223634	0.186644	0.149508	0.161145	0.197838	0.185352	0.202375	0.180124	0.183299	0.150217	0.209817	1.15023	1.02987	0.901133	0.803421	0.902136	0.958867	0.981775	0.924125	0.984716	0.987718	0.785998	0.778393	0.88075
6	0.286577	0.173679	0.206253	0.131778	0.245896	0.180286	0.219913	0.187054	0.259315	0.160459	0.285732	0.137287	0.206584	0.189034	0.283142	0.141284	0.246773	0.14988	0.243743	0.210475	0.204554	0.163069	0.209293	0.187254	0.328317	0.113484	0.244463	0.325508	0.215005	0.13177	0.175399	0.156654	0.191784	0.270826	0.274783	0.35229	1.30008	0.837016	1.0084	0.736994	1.25544	0.737418	1.09554	0.852384	1.1936	0.954344	1.29967	0.835866	1.07369
7	0.307052	0.196037	0.247481	0.221074	0.180757	0.172088	0.246826	0.235448	0.238276	0.232405	0.229243	0.227577	0.211878	0.202477	0.303332	0.178612	0.210383	0.217222	0.241864	0.181594	0.243923	0.22978	0.301806	0.189599	0.181825	0.130584	0.235651	0.225373	0.205848	0.213848	0.274797	0.212775	0.219286	0.182755	0.196229	0.231818	1.24138	1.03026	1.26355	1.15348	0.845076	0.94679	1.28891	1.25454	1.27314	1.18339	1.15005	1.05702	1.15974
8	0.198542	0.17277	0.233201	0.170446	0.224887	0.175471	0.293676	0.228786	0.244663	0.161475	0.221871	0.181952	0.237022	0.176821	0.283635	0.217827	0.265251	0.155113	0.265418	0.16203	0.259078	0.178967	0.262283	0.192919	0.238269	0.270228	0.215868	0.232939	0.260257	0.151712	0.237469	0.162439	0.263169	0.162642	0.277739	0.214023	0.9603	0.990162	1.0641	0.923348	1.03959	0.916718	1.25081	0.958918	1.20938	0.893612	1.08739	0.926298	1.13105
9	0.286209	0.257873	0.262723	0.171656	0.203801	0.232249	0.273338	0.200195	0.323588	0.220321	0.276532	0.19756	0.233752	0.147634	0.245345	0.133972	0.235663	0.189833	0.27527	0.195934	0.290774	0.185751	0.257751	0.220975	0.232357	0.151934	0.239622	0.187428	0.207915	0.193389	0.283618	0.23499	0.225179	0.165474	0.265837	0.16854	1.32963	1.07019	1.22403	0.90282	0.998362	1.05072	1.23063	1.06358	1.30797	1.15195	1.2579	0.99337	1.13502
10	0.141245	0.152998	0.185608	0.134085	0.194884	0.132422	0.248147	0.126887	0.269468	0.152913	0.263083	0.100242	0.1707	0.142934	0.178454	0.131014	0.16976	0.168209	0.211542	0.139227	0.121768	0.211069	0.132601	0.190511	0.13694	0.1358	0.199272	0.118283	0.182581	0.161788	0.123231	0.175101	0.129752	0.216647	0.1543	0.16372	0.900504	0.902254	1.00626	0.906994	1.03308	0.91411	1.06784	0.931786	1.10425	0.954004	1.10554	0.717464	0.891775
11	0.229658	0.213596	0.202084	0.223458	0.259078	0.147842	0.220663	0.164442	0.237103	0.215655	0.179227	0.200506	0.271143	0.211871	0.235417	0.191193	0.26122	0.220921	0.245862	0.249967	0.228129	0.245651	0.247137	0.148872	0.256425	0.190843	0.212832	0.183399	0.225471	0.206283	0.318936	0.187249	0.183389	0.210945	0.259371	0.202959	1.21249	1.14368	1.19517	1.06539	1.23217	0.88832	1.0405	0.996759	1.21011	1.06924	0.984788	1.19068	1.26938
12	0.25266	0.174802	0.236869	0.191329	0.290503	0.206573	0.290503	0.206573	0.290503	0.206573	0.290503	0.206573	0.24903	0.206552	0.222746	0.203813	0.186882	0.219145	0.186882	0.219145	0.186882	0.219145	0.186882	0.219145	0.228208	0.189001	0.25779	0.169288	0.269728	0.148977	0.269728	0.148977	0.269728	0.148977	0.269728	0.148977	1.29328	0.998633	1.1345	1.08832	1.3753	1.19045	1.3753	1.19045	1.3753	1.19045	1.3753	1.19045	1.1095
13	0.272782	0.174554	0.191729	0.228469	0.229268	0.229416	0.248196	0.20553	0.259979	0.194185	0.278752	0.198435	0.231128	0.211923	0.308042	0.217328	0.251297	0.211629	0.176241	0.189987	0.265175	0.222857	0.265175	0.222857	0.237347	0.182064	0.221949	0.258201	0.238002	0.256482	0.283955	0.195812	0.195628	0.231168	0.240696	0.197145	1.12986	0.972109	0.934173	1.03985	1.1935	1.10022	1.17129	1.10653	1.23654	0.902781	1.21337	0.989008	1.10325
14	0.29006	0.206545	0.236164	0.218229	0.299681	0.228632	0.267867	0.212918	0.261623	0.200594	0.272345	0.220559	0.283845	0.193075	0.260094	0.208963	0.300773	0.230469	0.306142	0.182824	0.24826	0.221166	0.24826	0.221166	0.250491	0.200176	0.271508	0.205664	0.258641	0.24615	0.251593	0.226506	0.260757	0.209735	0.277092	0.201938	1.0595	1.08021	1.17252	1.12944	1.17354	1.13134	0.99425	1.17764	1.14107	1.11626	1.06808	1.10418	1.17221
15	0.235544	0.222949	0.245334	0.257538	0.273187	0.226139	0.25757	0.207875	0.28498	0.214522	0.286348	0.245582	0.249372	0.244579	0.234157	0.26163	0.24476	0.198837	0.228993	0.206902	0.285258	0.176224	0.287638	0.203398	0.330483	0.242402	0.246361	0.236087	0.282045	0.25002	0.273779	0.189284	0.301007	0.196191	0.262288	0.201007	1.21568	1.02317	1.19074	1.1372	1.20304	1.21439	1.22008	1.06077	1.2024	1.1444	1.2043	1.16215	1.19053
16	0.190629	0.201885	0.225411	0.152139	0.228165	0.146461	0.258954	0.185355	0.237513	0.201718	0.175451	0.272383	0.206335	0.181036	0.231526	0.227059	0.207434	0.160287	0.223451	0.17129	0.204273	0.150238	0.211463	0.158005	0.208004	0.193748	0.190529	0.171862	0.263437	0.193154	0.224152	0.16299	0.195196	0.202847	0.231811	0.177958	0.961439	1.07381	1.14625	0.945679	1.16947	0.749377	1.13685	0.807381	1.17079	0.999401	0.959678	1.10389	1.157
17	0.274207	0.189676	0.226843	0.235503	0.313043	0.224765	0.219924	0.174114	0.217568	0.213378	0.18609	0.274211	0.184323	0.293827	0.220855	0.176249	0.214422	0.180058	0.20921	0.204324	0.188528	0.22512	0.170373	0.206301	0.243384	0.219186	0.222891	0.217911	0.194882	0.192822	0.174059	0.164155	0.254439	0.191269	0.189993	0.240182	1.13769	1.07076	1.20011	1.15086	1.18495	1.12077	1.1291	0.951668	1.07258	1.04071	0.990595	1.08128	0.985707
18	0.229007	0.214091	0.283278	0.211639	0.254304	0.199673	0.271695	0.19018	0.295721	0.195891	0.27611	0.161966	0.196731	0.201755	0.285247	0.188208	0.259983	0.205174	0.226606	0.196472	0.238217	0.219969	0.237556	0.177889	0.19794	0.195291	0.237682	0.190767	0.268719	0.199574	0.18949	0.200969	0.252378	0.185188	0.285228	0.200146	1.03915	1.11286	1.12056	1.15694	1.14732	1.11214	1.24752	1.07848	1.27463	1.16105	1.3183	0.75265	1.14047
19	0.300832	0.23869	0.231453	0.200731	0.237955	0.216778	0.282985	0.209476	0.191983	0.16743	0.225832	0.235275	0.192465	0.20267	0.253671	0.171726	0.190531	0.168437	0.188689	0.169596	0.241446	0.185916	0.263481	0.209972	0.159832	0.195928	0.256808	0.216884	0.2059	0.235421	0.181274	0.219718	0.24407	0.258778	0.25433	0.204815	1.19805	1.17863	1.1176	1.07806	1.19471	1.1369	1.32959	1.07108	0.983363	0.966925	1.21447	1.31098	1.04451
20	0.177684	0.235787	0.208368	0.205902	0.167813	0.16602	0.167813	0.16602	0.167813	0.16602	0.167813	0.16602	0.260952	0.224225	0.266242	0.165907	0.211632	0.214833	0.261469	0.197486	0.261469	0.197486	0.261469	0.197486	0.260952	0.224225	0.176634	0.168276	0.246412	0.176306	0.246412	0.176306	0.246412	0.176306	0.246412	0.176306	1.01149	1.02233	1.01181	0.916305	0.813225	0.90037	0.813225	0.90037	0.813225	0.90037	0.813225	0.90037	0.847874
21	0.298124	0.185401	0.289363	0.231933	0.264954	0.145882	0.264688	0.133856	0.220029	0.158346	0.176931	0.168773	0.186962	0.196299	0.185164	0.131991	0.210508	0.227096	0.228283	0.201533	0.229792	0.25551	0.213142	0.160912	0.221472	0.130951	0.242344	0.19815	0.221161	0.244623	0.224624	0.146395	0.233789	0.15375	0.223222	0.231266	1.23054	0.946786	1.30861	1.01046	1.38282	0.747027	1.17452	0.634881	1.14627	0.764055	0.986025	0.99016	1.05089
22	0.300249	0.199253	0.219817	0.164799	0.294738	0.180265	0.271586	0.196126	0.300322	0.17616	0.297872	0.235185	0.271443	0.199889	0.249166	0.171456	0.218515	0.199329	0.3023	0.20679	0.262639	0.148004	0.262639	0.148004	0.309082	0.210024	0.331896	0.262552	0.261991	0.175756	0.271147	0.210664	0.232898	0.213112	0.295371	0.20773	1.14672	1.11588	1.07136	0.887363	1.35202	1.02177	1.10996	1.00248	1.21553	0.942224	1.2914	1.03424	1.07689
23	0.238895	0.178975	0.279338	0.127635	0.273268	0.18934	0.269466	0.235545	0.274124	0.180536	0.248815	0.159137	0.266632	0.17803	0.27303	0.170484	0.238347	0.162049	0.258797	0.246991	0.272375	0.199167	0.272375	0.199167	0.226126	0.189574	0.252294	0.171598	0.213107	0.166937	0.304374	0.234945	0.257476	0.161397	0.238609	0.155715	1.10219	1.01427	1.07677	0.842456	1.1777	0.899655	1.16587	1.16364	1.29785	1.02668	1.10246	0.841675	1.29019
24	0.195028	0.159002	0.245489	0.208034	0.23786	0.199272	0.217066	0.17931	0.278664	0.204987	0.231275	0.195485	0.247582	0.244497	0.1977	0.198997	0.266108	0.198807	0.177552	0.203829	0.185906	0.188311	0.147369	0.183547	0.199593	0.129899	0.261612	0.194838	0.254631	0.216439	0.206343	0.216072	0.225196	0.203004	0.243384	0.190543	1.00044	0.966449	1.15454	1.06539	1.11575	1.04089	1.02023	0.933383	1.17316	1.10799	1.09564	1.11338	1.14166
25	0.289481	0.236219	0.288275	0.22469	0.322827	0.21816	0.278378	0.240248	0.254924	0.185659	0.276866	0.245318	0.266138	0.213861	0.27919	0.19717	0.236663	0.17275	0.193042	0.135591	0.27562	0.212939	0.27562	0.212939	0.240903	0.211948	0.289491	0.246891	0.222338	0.220309	0.221228	0.237939	0.240991	0.250127	0.2443	0.253547	1.10424	1.12432	1.19335	1.13312	1.18213	1.06287	1.16808	0.971753	1.06286	1.04553	1.15157	1.12259	1.10209
26	0.260072	0.175295	0.260072	0.175295	0.23684	0.191488	0.288456	0.229958	0.288456	0.229958	0.288456	0.229958	0.279468	0.222138	0.276947	0.181948	0.316574	0.211177	0.305028	0.217455	0.305028	0.217455	0.305028	0.217455	0.23373	0.192659	0.23373	0.192659	0.268508	0.184549	0.149438	0.219205	0.149438	0.219205	0.149438	0.219205	1.22709	0.987314	1.22709	0.987314	1.07054	1.02281	1.20161	1.08346	1.20161	1.08346	1.20161	1.08346	1.22021
27	0.251363	0.194236	0.217995	0.145032	0.228952	0.184266	0.281987	0.209398	0.256433	0.198572	0.256433	0.198572	0.256599	0.212929	0.240012	0.205212	0.212374	0.208244	0.195944	0.217843	0.289535	0.240525	0.289535	0.240525	0.238723	0.18022	0.224396	0.217892	0.244967	0.186154	0.231321	0.200966	0.148277	0.181935	0.148277	0.181935	1.46074	1.1213	1.27476	0.995476	1.1654	1.05386	1.31647	1.26656	1.31889	1.29934	1.31889	1.29934	1.29062
28	0.231105	0.213237	0.244716	0.205703	0.196258	0.225009	0.245621	0.266619	0.287388	0.195763	0.278374	0.256833	0.229053	0.211761	0.203265	0.205735	0.230488	0.24711	0.302643	0.215673	0.266898	0.198404	0.192598	0.204253	0.22234	0.239279	0.163732	0.195659	0.216814	0.26941	0.260172	0.249092	0.294946	0.22876	0.332773	0.28609	1.03688	0.989412	1.24668	1.05908	1.03774	1.16252	1.14551	1.13032	1.28085	1.05697	1.30498	1.25046	1.01876
29	0.220071	0.20708	0.221515	0.211488	0.222822	0.183176	0.260996	0.21667	0.258452	0.229862	0.285099	0.171425	0.220273	0.215801	0.257061	0.189504	0.251427	0.193113	0.285661	0.208685	0.233002	0.231169	0.270892	0.177059	0.229567	0.154157	0.224461	0.196883	0.219663	0.155173	0.208065	0.237377	0.258818	0.229302	0.249161	0.201133	1.19911	1.11543	1.22424	1.09351	1.227	0.920685	1.24243	1.16839	1.15734	1.20412	1.37799	0.962058	1.196
30	0.259802	0.160936	0.255442	0.211801	0.325937	0.210114	0.227994	0.237625	0.317599	0.237303	0.317599	0.237303	0.271018	0.181395	0.227659	0.214166	0.246541	0.193218	0.259116	0.219879	0.31573	0.233347	0.31573	0.233347	0.16355	0.150226	0.234238	0.132193	0.273572	0.15598	0.24449	0.197108	0.293258	0.255846	0.293258	0.255846	1.20611	0.912118	1.18746	1.02719	1.2799	1.09635	1.10718	1.1723	1.24805	1.08068	1.24805	1.08068	1.30692
31	0.252865	0.196737	0.263254	0.198532	0.341235	0.205902	0.272153	0.187055	0.289034	0.192854	0.306901	0.19968	0.239491	0.247211	0.247678	0.246152	0.290115	0.224453	0.298096	0.184351	0.255735	0.185395	0.274584	0.252482	0.252964	0.27006	0.355908	0.225216	0.165473	0.185757	0.298195	0.210985	0.315061	0.246873	0.230316	0.19526	1.19187	1.03797	1.20919	1.05474	1.19431	1.06146	1.17256	0.99035	1.2941	1.07373	1.23422	1.10326	1.12143
32	0.256882	0.268135	0.31615	0.236269	0.273606	0.234014	0.281236	0.238973	0.302368	0.259429	0.307414	0.228338	0.277881	0.241306	0.248557	0.232998	0.258808	0.271428	0.286756	0.232016	0.304253	0.284406	0.304253	0.284406	0.281848	0.282847	0.2144	0.16719	0.270557	0.219252	0.307764	0.199257	0.236951	0.235566	0.300281	0.227416	1.08219	1.23105	1.2618	1.04929	1.22989	1.16337	1.23186	1.1352	1.32715	1.21867	1.30075	1.08601	1.19832
33	0.249665	0.186893	0.294635	0.261134	0.295551	0.263636	0.248301	0.250413	0.297764	0.348966	0.297764	0.348966	0.234599	0.236771	0.277887	0.236205	0.226752	0.351169	0.216782	0.283034	0.216782	0.283034	0.216782	0.283034	0.200385	0.20303	0.335688	0.245208	0.185485	0.267341	0.282682	0.210763	0.285586	0.301373	0.285586	0.301373	1.1194	1.05076	1.25664	1.12473	1.24986	1.25285	1.17851	1.13083	1.46595	1.42057	1.46595	1.42057	1.17342
34	0.250666	0.193198	0.281156	0.199855	0.261559	0.280741	0.304866	0.255184	0.246584	0.26547	0.233536	0.20165	0.26744	0.228348	0.197364	0.22173	0.213874	0.225256	0.24765	0.237355	0.254713	0.295974	0.201286	0.214464	0.26744	0.228348	0.228309	0.227712	0.228111	0.211487	0.230531	0.279481	0.280918	0.306836	0.194233	0.200999	1.1325	1.06018	1.03327	1.12287	1.19419	1.08257	1.24468	1.27354	1.16687	1.25645	1.26684	1.10044	1.17315
35	0.251571	0.243621	0.20136	0.233421	0.213092	0.231327	0.250836	0.195342	0.24759	0.198653	0.341209	0.166963	0.262314	0.189981	0.241095	0.219989	0.255095	0.202886	0.28726	0.187145	0.260326	0.237328	0.166302	0.22881	0.276883	0.218677	0.287748	0.175825	0.219408	0.185347	0.318143	0.186248	0.262563	0.223238	0.247944	0.191573	1.25114	1.21353	1.03697	1.05966	0.957174	1.10819	1.08476	1.0647	1.12386	1.06374	1.23476	0.865566	1.21644
36	0.2025	0.19096	0.260884	0.189218	0.253191	0.232954	0.276653	0.214798	0.303845	0.196533	0.279498	0.205682	0.147212	0.212631	0.250251	0.218062	0.255008	0.217577	0.217993	0.204212	0.273607	0.208448	0.275468	0.196354	0.269416	0.19034	0.290314	0.196541	0.219527	0.207274	0.299599	0.196345	0.351721	0.206166	0.229333	0.217105	1.00278	0.966311	1.26656	1.02037	1.24074	1.24428	1.19835	1.15139	1.30275	1.05119	1.25738	1.16997	0.857836
37	0.208995	0.289801	0.237626	0.251394	0.265615	0.225823	0.231946	0.153776	0.243671	0.174089	0.244201	0.179327	0.252693	0.256659	0.242529	0.21249	0.245293	0.251033	0.226533	0.152131	0.271367	0.190156	0.271367	0.190156	0.274294	0.253585	0.215593	0.20258	0.264042	0.211384	0.229608	0.151826	0.228654	0.168666	0.214377	0.155852	0.990061	1.06392	1.13044	1.15597	1.2155	1.07088	1.14677	0.873884	1.25632	0.96385	1.20227	0.881018	1.1312
38	0.231224	0.22282	0.250738	0.14246	0.200481	0.150743	0.20069	0.100427	0.292521	0.128489	0.259265	0.162367	0.250985	0.159092	0.253145	0.157257	0.241496	0.191799	0.205487	0.100909	0.248078	0.10096	0.248078	0.10096	0.297156	0.202145	0.319238	0.189284	0.224181	0.200904	0.321637	0.170323	0.221651	0.117518	0.225036	0.184467	1.19441	0.968079	1.27146	0.803802	1.05889	0.846485	1.12109	0.673427	1.30841	0.796111	1.25551	0.868644	1.17146
39	0.277567	0.158128	0.258454	0.200268	0.251482	0.230376	0.246465	0.156408	0.252028	0.212306	0.250849	0.165996	0.23249	0.163855	0.245382	0.15653	0.24855	0.194588	0.264137	0.173382	0.272793	0.22915	0.263178	0.192702	0.187339	0.145007	0.230254	0.164985	0.217622	0.145672	0.26313	0.15449	0.23526	0.188831	0.261294	0.2168	1.2686	0.858386	1.5117	0.990331	1.16503	1.12611	1.25085	0.872076	1.12117	1.08414	1.1769	0.890704	1.14238
40	0.265445	0.229231	0.264327	0.330876	0.248849	0.299941	0.278261	0.200028	0.272491	0.274264	0.263865	0.215907	0.264737	0.216634	0.209426	0.228698	0.223823	0.251186	0.25874	0.240576	0.251853	0.277702	0.252814	0.243947	0.265939	0.190665	0.27337	0.294261	0.27656	0.247758	0.218746	0.265245	0.239648	0.214338	0.182473	0.200833	1.23847	1.16456	1.20651	1.36005	1.08642	1.34562	1.27064	0.966163	1.25521	1.34394	1.35289	1.05273	1.35464
41	0.210313	0.19441	0.247142	0.212741	0.259665	0.223657	0.268786	0.216311	0.275758	0.21384	0.231783	0.155549	0.209127	0.240722	0.218666	0.230762	0.250069	0.23559	0.263207	0.181063	0.282268	0.218768	0.255323	0.14862	0.235057	0.225554	0.276868	0.235724	0.277838	0.220006	0.220443	0.23184	0.253072	0.23366	0.275014	0.218411	1.12345	1.07291	1.23902	1.0103	1.2356	1.1237	1.28084	0.944972	1.19373	1.1191	1.07595	0.819225	1.13082
42	0.255142	0.168449	0.218654	0.238082	0.252542	0.245522	0.285767	0.241698	0.239877	0.224959	0.259278	0.227085	0.251532	0.213889	0.21628	0.261511	0.315609	0.22289	0.261946	0.240721	0.304864	0.201413	0.355746	0.185515	0.197926	0.154579	0.19289	0.190313	0.246218	0.214271	0.2592	0.243179	0.268358	0.214263	0.214994	0.187191	1.28876	0.925131	1.16053	1.14787	1.22401	1.11764	1.29797	1.21984	1.14739	1.18977	1.20515	1.13785	1.3474
[truncated: 23 more columns]
